# Supplementary material for: Salivary Lactoferrin Levels and Polymorphisms in Down Syndrome Individuals with Periodontitis
Source: J Clin Med. 2025 Mar 7;14(6):1815. doi: 10.3390/jcm14061815 (PMC11942906; doi:10.3390/jcm14061815)
Supplement: Supplementary file 1 [file jcm-14-01815-s001.zip]

Archive with 1 entries (1 files):
- jcm-3472588-supplementary.pdf
